# Supplementary material for: Click-Derived Triazoles and Triazolylidenes of Manganese for Electrocatalytic Reduction of CO2
Source: Molecules. 2021 Oct 20;26(21):6325. doi: 10.3390/molecules26216325 (PMC8588546; doi:10.3390/molecules26216325)
Supplement: Supplementary file 1 [file molecules-26-06325-s001.zip]

Archive with 1 entries (1 files):
- molecules-1422212-supplementary.pdf
